# Supplementary material for: Inflammation and Treatment-Resistant Depression from Clinical to Animal Study: A Possible Link?
Source: Neurol Int. 2023 Jan 16;15(1):100–20. doi: 10.3390/neurolint15010009 (PMC9844360; doi:10.3390/neurolint15010009)
Supplement: Supplementary file 1 [file neurolint-15-00009-s001.zip]

Archive with 1 entries (1 files):
- neurolint-2045967-supplementary.pdf
